# Supplementary material for: Vulvovaginal Collagen Injection as a Regenerative Strategy in Genitourinary Syndrome of Menopause: Results of a Pilot Study
Source: J Clin Med. 2026 Feb 11;15(4):1408. doi: 10.3390/jcm15041408 (PMC12942073; doi:10.3390/jcm15041408)
Supplement: Supplementary file 1 [file jcm-15-01408-s001.zip]

Archive with 1 entries (1 files):
- jcm-4090549-supplementary.pdf
